# Supplementary material for: Calibrating and Validating the MFI-UF Method to Measure Particulate Fouling in Reverse Osmosis
Source: Membranes (Basel). 2023 May 22;13(5):535. doi: 10.3390/membranes13050535 (PMC10222867; doi:10.3390/membranes13050535)
Supplement: Supplementary file 1 [file membranes-13-00535-s001.zip]

Archive with 1 entries (1 files):
- membranes-2402018-supplementary.pdf
